# Supplementary material for: Mutual Influence of Human Cytochrome P450 Enzymes and UDP-Glucuronosyltransferases on Their Respective Activities in Recombinant Fission Yeast
Source: Biomedicines. 2023 Jan 19;11(2):281. doi: 10.3390/biomedicines11020281 (PMC9953201; doi:10.3390/biomedicines11020281)
Supplement: Supplementary file 1 [file biomedicines-11-00281-s001.zip]

Archive with 1 entries (1 files):
- biomedicines-2114044-supplementary.pdf
